# Supplementary material for: The effects of growth rate and biomechanical loading on bone laminarity within the emu skeleton
Source: PeerJ. 2019 Sep 25;7:e7616. doi: 10.7717/peerj.7616 (PMC6765378; doi:10.7717/peerj.7616)
Supplement: Code S1 [file peerj-07-7616-s003.r]

#========================================================================
# Robust principal component beta regression
# Testing the influence of growth rate and shear strain on laminarity
# of recent appositional bone in the caudal octant of the femur and 
# tibiotarsus
# 
# Please cite: Kuehn, Lee, Main, Simons (2019)
#
#========================================================================
install.packages('DescTools')                 #
install.packages('gamlss')                    # install
install.packages('rospca', dependencies=TRUE) # these
install.packages('devtools')                  # packages
library(devtools)                             # first
install_github("vqv/ggbiplot", force=TRUE)    #

library(DescTools) # For robust centering and scaling
library(rospca)    # Robust PCA
library(ggbiplot)  # pretty PCA plotting
library(car)       # pretty Q-Q plots to assess data normality
library(gamlss)    # zero-inflated beta regression
set.seed(1001)     # enable reproducibility


#============================================
# Modified ggbiplot() to plot robpca() object
#============================================
ggbiplot.robpca <- function (pcobj, choices = 1:2, scale = 1, 
    pc.biplot = TRUE, obs.scale = 1 - scale, var.scale = scale, 
    groups = NULL, ellipse = FALSE, ellipse.prob = 0.68, labels = NULL, 
    labels.size = 3, alpha = 1, var.axes = TRUE, circle = FALSE, 
    circle.prob = 0.69, varname.size = 3, varname.adjust = 1.5, ...) {

    library(ggplot2)
    library(plyr)
    library(scales)
    library(grid)
    stopifnot(length(choices) == 2)
    nobs.factor <- sqrt(nrow(pcobj$scores) - 1)
    d <- sqrt(pcobj$eigenvalues)
    u <- sweep(pcobj$scores, 2, 1/(d * nobs.factor), FUN = "*")
    v <- pcobj$loadings

    choices <- pmin(choices, ncol(u))
    df.u <- as.data.frame(sweep(u[, choices], 2, d[choices]^obs.scale, 
        FUN = "*"))
    v <- sweep(v, 2, d^var.scale, FUN = "*")
    df.v <- as.data.frame(v[, choices])
    names(df.u) <- c("xvar", "yvar")
    names(df.v) <- names(df.u)
    if (pc.biplot) {
        df.u <- df.u * nobs.factor
    }
    r <- sqrt(qchisq(circle.prob, df = 2)) * prod(colMeans(df.u^2))^(1/4)
    v.scale <- rowSums(v^2)
    df.v <- r * df.v/sqrt(max(v.scale))
    if (obs.scale == 0) {
        u.axis.labs <- paste("standardized PC", choices, 
            sep = "")
    }
    else {
        u.axis.labs <- paste("PC", choices, sep = "")
    }
    u.axis.labs <- paste(u.axis.labs, sprintf("(%0.1f%% explained var.)", 
        100 * pcobj$eigenvalues[choices]/sum(pcobj$eigenvalues)))
    if (!is.null(labels)) {
        df.u$labels <- labels
    }
    if (!is.null(groups)) {
        df.u$groups <- groups
    }
    df.v$varname <- rownames(v)
    df.v$angle <- with(df.v, (180/pi) * atan(yvar/xvar))
    df.v$hjust = with(df.v, (1 - varname.adjust * sign(xvar))/2)
    g <- ggplot(data = df.u, aes(x = xvar, y = yvar)) + 
        xlab(u.axis.labs[1]) + ylab(u.axis.labs[2]) + coord_equal()
    if (var.axes) {
        if (circle) {
            theta <- c(seq(-pi, pi, length = 50), seq(pi, -pi, 
                length = 50))
            circle <- data.frame(xvar = r * cos(theta), yvar = r * 
                sin(theta))
            g <- g + geom_path(data = circle, color = muted("white"), 
                size = 1/2, alpha = 1/3)
        }
        g <- g + geom_segment(data = df.v, aes(x = 0, y = 0, 
            xend = xvar, yend = yvar), arrow = arrow(length = unit(1/2, 
            "picas")), color = muted("red"))
    }
    if (!is.null(df.u$labels)) {
        if (!is.null(df.u$groups)) {
            g <- g + geom_text(aes(label = labels, color = groups), 
                size = labels.size)
        }
        else {
            g <- g + geom_text(aes(label = labels), size = labels.size)
        }
    }
    else {
        if (!is.null(df.u$groups)) {
            g <- g + geom_point(aes(color = groups), alpha = alpha)
        }
        else {
            g <- g + geom_point(alpha = alpha)
        }
    }
    if (!is.null(df.u$groups) && ellipse) {
        theta <- c(seq(-pi, pi, length = 50), seq(pi, -pi, length = 50))
        circle <- cbind(cos(theta), sin(theta))
        ell <- ddply(df.u, "groups", function(x) {
            if (nrow(x) <= 2) {
                return(NULL)
            }
            sigma <- var(cbind(x$xvar, x$yvar))
            mu <- c(mean(x$xvar), mean(x$yvar))
            ed <- sqrt(qchisq(ellipse.prob, df = 2))
            data.frame(sweep(circle %*% chol(sigma) * ed, 2, 
                mu, FUN = "+"), groups = x$groups[1])
        })
        names(ell)[1:2] <- c("xvar", "yvar")
        g <- g + geom_path(data = ell, aes(color = groups, group = groups))
    }
    if (var.axes) {
        g <- g + geom_text(data = df.v, aes(label = varname, 
            x = xvar, y = yvar, angle = angle, hjust = hjust), 
            color = "darkred", size = varname.size)
    }
    return(g)
}


#=============================================================
# PCA
# Testing the influence of ontogeny on appositional laminarity 
# in hindlimb elements
#=============================================================
GR_hind.df = data.frame(
  element=factor(rep(c("Femur","TBT"), c(8,8))),
  specimen=factor(rep(c("15","1c","17","14b","16","2a","21","23"),2)),
  mass=rep(c(0.74,0.94,1.53,4.73,6.85,11.13,28.9,29.4), 2),
  age=rep(c(2.3,2.4,4.6,8.1,12,15.9,48,60.1), 2),
  GR=c(130.2,73.3,162.6,101.1,38.3,29.4,6.4,5.9,
	 62.3,53.8,99.1,68.5,41.5,29.2,4.9,3.8),
  LI=c(0.034,0.139,0.016,0.139,0.476,0.559,0.289,0.506,
	 0.016,0.120,0.013,0.140,0.187,0.350,0.387,0.585))


#---------------------------------
# Testing for normality (skewness)
#---------------------------------
hist(GR_hind.df$mass)
qqPlot(GR_hind.df$mass)
shapiro.test(GR_hind.df$mass)   # p = 0.0006 suggests data are not normal
hist(GR_hind.df$age)
qqPlot(GR_hind.df$age)
shapiro.test(GR_hind.df$age)    # p = 0.0004 suggests data are not normal
hist(GR_hind.df$GR)
qqPlot(GR_hind.df$GR)
shapiro.test(GR_hind.df$GR)     # p = 0.1624 suggests data are normal
hist(GR_hind.df$LI)
qqPlot(GR_hind.df$LI)
shapiro.test(GR_hind.df$LI)     # p = 0.0618 suggests data are normal


#-----------
# Robust PCA
#-----------
GR.hind.pca <- robpca(RobScale(GR_hind.df[,3:5], center=TRUE, scale= TRUE), 
  k=3, skew=TRUE)
GR.hind.pca$eigenvalues                                      # eigenvalues
sqrt(GR.hind.pca$eigenvalues)                                # Standard dev
c(GR.hind.pca$eigenvalues/sum(GR.hind.pca$eigenvalues))      # Propor of Var
cumsum(GR.hind.pca$eigenvalues/sum(GR.hind.pca$eigenvalues)) # Cum Proportion
GR.hind.pca$loadings[,2] <- -1*GR.hind.pca$loadings[,2]      # eigenvectors
GR.hind.pca$loadings*sqrt(GR.hind.pca$eigenvalues)           # loadings
GR.hind.pca$scores[,2] <- -1*GR.hind.pca$scores[,2]          # scores (Z)

#=========
# Plot PCA
#=========
fem.color <- rgb(77/255,175/255,74/255, 1)
tbt.color <- rgb(55/255,126/255,184/255,1)
hum.color <- rgb(152/255,78/255,163/255,1)
ulna.color <- rgb(228/255,26/255,28/255,1)
rad.color <- rgb(255/255,127/255,0/255,1)

dev.new(width=4, height=3)
par(mar=c(3,3.9,1,0.5)+0.1)
ggbiplot.robpca(GR.hind.pca, obs.scale=1, var.scale=1, 
  groups=GR_hind.df$element, scale=1, circle=FALSE, varname.size=3.5) +
  xlim(-3,4.5) + ylim(-2.2,2.2) +
  theme_bw() +
  geom_point(aes(colour=GR_hind.df$element, 
                 shape=GR_hind.df$element, 
                 fill=GR_hind.df$element), size = 3) +
  scale_shape_manual(values=c(24,22), name="", labels=c("Femur", "TBT")) +
  scale_color_manual(values=c("black","black"), name="", 
                     labels=c("Femur", "TBT")) +
  scale_fill_manual(values=c(fem.color,tbt.color), name="", 
                     labels=c("Femur", "TBT")) +
  labs(
    x=paste("PC1 (",round(GR.hind.pca$eigenvalues[1]/
      sum(GR.hind.pca$eigenvalues)*100,0),"%) - Ontogenetic Effects", 
      sep = ""), 
    y=paste("PC2 (",round(GR.hind.pca$eigenvalues[2]/
      sum(GR.hind.pca$eigenvalues)*100,0),"%) - Growth Rate", 
      sep = "")) +
  theme(legend.position=c(0.88,0.17), legend.title=element_blank(),
    legend.background=element_rect(color = "black", fill = "white", 
    size=0.5, linetype = "solid"))


#----------------------------------------
# Beta regression of principal components
#----------------------------------------
GR_hind.df$PC1 <- GR.hind.pca$scores[,1]
GR_hind.df$PC2 <- GR.hind.pca$scores[,2]

PCR.GR.hind.betareg1 <- gamlss(LI ~ PC1 + re(random=~1|specimen), 
  family = BE,
  data=GR_hind.df, trace = F)
summary(PCR.GR.hind.betareg1)
AIC(PCR.GR.hind.betareg1, c=TRUE)  # AICc
Rsq(PCR.GR.hind.betareg1)          # pseudo R2

PCR.GR.hind.betareg2 <- gamlss(LI ~ PC1 + element + re(random=~1|specimen), 
  family = BE,
  data=GR_hind.df, trace = F)
summary(PCR.GR.hind.betareg2)
AIC(PCR.GR.hind.betareg2, c=TRUE)  # AICc
Rsq(PCR.GR.hind.betareg2)          # pseudo R2

# Calculate model coefficients in terms of the original variables
hind.beta1 <- as.matrix(GR.hind.pca$loadings[,1]) %*%
              as.vector(coef(PCR.GR.hind.betareg1)[2])

#---------------------------------
# Beta regression plot
#---------------------------------
single.logit.model <- function(x,B0,B1){
  y=exp(B0+B1*x)/(1+exp(B0+B1*x))
}

dev.new(width=4, height=4)
Fig5 <- ggplot(GR_hind.df, aes(y=LI, x=PC1, shape=element, fill=element)) +
  xlim(min(GR_hind.df$PC1), max(GR_hind.df$PC1)) + 
  ylim(0, max(GR_hind.df$LI)) +
  theme_bw() +
  stat_function(fun = single.logit.model, 
    args=list(B0=coef(PCR.GR.hind.betareg1)[1], 
              B1=coef(PCR.GR.hind.betareg1)[2]), 
    color="black", size=1) + 
  geom_point(color="black", size=3) +
  scale_shape_manual(values=c(24,22), name="") +
  scale_fill_manual(values=c(fem.color, tbt.color), name="", 
    labels=c("Femur", "TBT")) +
  labs(x="Ontogenetic Effects (PC 1)", y="LI") + 
  theme(legend.position=c(0.875,0.10), legend.title=element_blank(),
    legend.background=element_rect(color = "black", 
    fill = "white", size=0.5, linetype = "solid"))

#======================================================================
# Caudal hindlimb analysis
# Load data table and rescale LI to deal with zeros
#======================================================================
lam.df = data.frame(
  element=factor(rep(c("Femur", "TBT"), c(7,5))),
  specimen=c("1c","17","14b","16","2a","21","23",
             "17","14b","16","2a","21"),
  mass=c(0.94,1.53,4.73,6.85,11.13,28.9,29.4,
         1.53,4.73,6.85,11.13,28.9),
  age=c(2.4,4.6,8.1,12,15.9,48,60.1,
        4.6,8.1,12,15.9,48),
  strain=c(308,1503,997,1491,1620,1657,2283,
          1397,261,947,293,1318),
  GR=c(58.7,197.0,132.9,60.4,41.8,9.5,9.7,
       104.2,109.0,55.5,28.0,5.0),
  LI=c(0.211,0,0.046,0.264,0.452,0.146,0.527,
        0,0.060,0.219,0.590,0.545))

# Rescale LI  to lie in the (0,1) interval, shrinking the effective interval
# to (0.005, 0.995) to avoid zeros and ones
# y' = [y(N-1) + 0.5]/N
# (Smithson and Verkuilen 2006: Psychological Methods)

lam.df$LI <- round((lam.df$LI*(12-1)+0.5)/12, 3)


#---------------------------------
# Testing for normality (skewness)
#---------------------------------
hist(lam.df$mass)
qqPlot(lam.df$mass)
shapiro.test(lam.df$mass)   # p = 0.005 suggests data are not normal
hist(lam.df$age)
qqPlot(lam.df$age)
shapiro.test(lam.df$age)    # p = 0.004 suggests data are not normal
hist(lam.df$strain)
qqPlot(lam.df$strain)
shapiro.test(lam.df$strain) # p = 0.2597 suggests data are normal
hist(lam.df$GR)
qqPlot(lam.df$GR)
shapiro.test(lam.df$GR)     # p = 0.1749 suggests data are normal
hist(lam.df$LI)
qqPlot(lam.df$LI)
shapiro.test(lam.df$LI)     # p = 0.1159 suggests data are normal


#------------------------------
# Robust PCA of caudal hindlimb
#------------------------------
LI.pca <- robpca(RobScale(lam.df[,3:6], center=TRUE, scale= TRUE), k=4, 
  skew=TRUE)
LI.pca$eigenvalues                                  # eigenvalues
sqrt(LI.pca$eigenvalues)                            # Standard dev
c(LI.pca$eigenvalues/sum(LI.pca$eigenvalues))       # Proportion of Var
cumsum(LI.pca$eigenvalues/sum(LI.pca$eigenvalues))  # Cumulative Proportion
LI.pca$loadings[,2] <- -1*LI.pca$loadings[,2]       # eigenvectors (T)
LI.pca$loadings[,4] <- -1*LI.pca$loadings[,4]
LI.pca$loadings*LI.pca$sdev                         # loadings
cor(RobScale(lam.df[,3:6],center=TRUE,scale=TRUE))  # correlations
LI.pca$scores[,2] <- -1*LI.pca$scores[,2]           # scores (Z)
LI.pca$scores[,4] <- -1*LI.pca$scores[,4]


#---------
# Plot PCA
#---------
dev.new(width=4, height=3)

ggbiplot.robpca(LI.pca, obs.scale=1, var.scale=1, groups=lam.df$element, 
  scale=1, circle=FALSE, varname.size=3.5) +
  ylim(-2.7, 2.7) +
  theme_bw() +
  geom_point(aes(colour=lam.df$element, shape=lam.df$element, 
                 fill=lam.df$element), size = 3) +
  scale_shape_manual(values=c(24,22), name="", labels=c("Femur", "TBT")) +
  scale_color_manual(values=c("black","black"), name="", 
                     labels=c("Femur", "TBT")) +
  scale_fill_manual(values=c(fem.color,tbt.color), name="", 
                     labels=c("Femur", "TBT")) +
  labs(
    x=paste("PC1 (",round(LI.pca$eigenvalues[1]/
      sum(LI.pca$eigenvalues)*100,0),"%) - Ontogenetic Effects", sep = ""), 
    y=paste("PC2 (",round(LI.pca$eigenvalues[2]/
      sum(LI.pca$eigenvalues)*100,0),"%) - Loading Effects", sep = "")) +
  theme(legend.position=c(0.88,0.16), legend.title=element_blank(),
    legend.background=element_rect(color = "black", fill = "white", 
    size=0.5, linetype = "solid"))


#----------------------------------------
# Beta regression of principal components
#----------------------------------------
lam.df$PC1 <- LI.pca$scores[,1]
lam.df$PC2 <- LI.pca$scores[,2]

PCR.betareg1 <- gamlss(LI ~ PC1 + re(random=~1|specimen), 
  family = BE, 
  data=lam.df, trace = F)
summary(PCR.betareg1)
AIC(PCR.betareg1, c=TRUE)         # AICc
Rsq(PCR.betareg1)                 # pseudo R2

PCR.betareg2 <- gamlss(LI ~ PC2 + re(random=~1|specimen),
  family = BE, 
  data=lam.df, trace = F)
summary(PCR.betareg2)
AIC(PCR.betareg2, c=TRUE)         # AICc
Rsq(PCR.betareg2)                 # pseudo R2

PCR.betareg3 <- gamlss(LI ~ PC1 + PC2 + re(random=~1|specimen),
  family = BE,
  data=lam.df, trace = F)
summary(PCR.betareg3)
AIC(PCR.betareg3, c=TRUE)         # AICc
Rsq(PCR.betareg3)                 # pseudo R2

PCR.betareg4 <- gamlss(LI ~ PC1 + element + re(random=~1|specimen), 
  family = BE, 
  data=lam.df, trace = F)
summary(PCR.betareg4)
AIC(PCR.betareg4, c=TRUE)         # AICc
Rsq(PCR.betareg4)                 # pseudo R2

PCR.betareg5 <- gamlss(LI ~ PC2 + element + re(random=~1|specimen),
  family = BE, 
  data=lam.df, trace = F)
summary(PCR.betareg5)
AIC(PCR.betareg5, c=TRUE)         # AICc
Rsq(PCR.betareg5)                 # pseudo R2

PCR.betareg6 <- gamlss(LI ~ PC1 + PC2 + element + re(random=~1|specimen),
  family = BE,
  data=lam.df, trace = F)
summary(PCR.betareg6)
AIC(PCR.betareg6, c=TRUE)         # AICc
Rsq(PCR.betareg6)                 # pseudo R2


# Calculate model coefficients in terms of the original variables
caud.beta <- as.matrix(LI.pca$loadings[,1]) %*% 
             as.vector(coef(PCR.betareg1)[2])


#-----------------------------------------------------------------
# Scatterplot of beta regression: caudal hindlimb
#-----------------------------------------------------------------
dev.new(width=4, height=4)
ggplot(lam.df, aes(y=LI, x=PC1, shape=element, fill=element)) +
  xlim(min(lam.df$PC1), max(lam.df$PC1)) + 
  ylim(0, max(lam.df$LI)) +
  theme_bw() +
  stat_function(fun = single.logit.model, 
    args=list(B0=coef(PCR.betareg1)[1], 
              B1=coef(PCR.betareg1)[2]), 
    color="black", size=1) + 
  geom_point(color="black", size=3) +
  scale_shape_manual(values=c(24,22), name="") +
  scale_fill_manual(values=c(fem.color, tbt.color), name="", 
    labels=c("Femur", "TBT")) +
  labs(x="Ontogenetic Effects (PC 1)", y="Rescaled LI") + 
  theme(legend.position=c(0.875,0.10), legend.title=element_blank(),
    legend.background=element_rect(color = "black", 
    fill = "white", size=0.5, linetype = "solid"))


#============
# PCA on wing
#============
GR_wing.df = data.frame(
  element=factor(rep(c("Humerus","Ulna","Radius"), c(8,8,8))),
  specimen=rep(c("15","1c","17","14b","16","2a","21","23"),3),
  mass=rep(c(0.74,0.94,1.53,4.73,6.85,11.13,28.9,29.4), 3),
  age=rep(c(2.3,2.4,4.6,8.1,12,15.9,48,60.1), 3),
  GR=c(25.4,16.2,25.2,23.8,12.2,11.1,14.6,1.7,
       6.8,11.6,11.5,14.4,11.8,3.4,2.2,1.6,
       15.2,9.5,9.4,14.1,8.7,2.4,1.3,1.7),
  LI=c(0.207,0.133,0.289,0.333,0.577,0.455,0.217,0.000,
       0.143,0.000,0.083,0.190,0.324,0.250,0.400,0.000,
       0.000,0.111,0.111,0.150,0.273,0.000,0.000,0.000))

# Rescale LI  to lie in the (0,1) interval, shrinking the effective interval
# to (0.005, 0.995) to avoid zeros and ones 
# y' = [y(N-1) + 0.5]/N
# (Smithson and Verkuilen 2006: Psychological Methods)

GR_wing.df$LI <- round((GR_wing.df$LI*(24-1)+0.5)/24, 3)


#---------------------------------
# Testing for normality (skewness)
#---------------------------------
hist(GR_wing.df$mass)
qqPlot(GR_wing.df$mass)
shapiro.test(GR_wing.df$mass)   # p = 4.02e-5 suggests data are not normal
hist(GR_wing.df$age)
qqPlot(GR_wing.df$age)
shapiro.test(GR_wing.df$age)    # p = 2.887e-05 suggests data are not normal
hist(GR_wing.df$GR)
qqPlot(GR_wing.df$GR)
shapiro.test(GR_wing.df$GR)     # p = 0.03815 suggests data are not normal
hist(GR_wing.df$LI)
qqPlot(GR_wing.df$LI)
shapiro.test(GR_wing.df$LI)     # p = 0.04023 suggests data are not normal


#-----------
# Robust PCA
#-----------
GR.wing.pca <- robpca(RobScale(GR_wing.df[,3:5], center=TRUE, scale= TRUE), 
  k=3, skew=TRUE)
GR.wing.pca$eigenvalues                                      # eigenvalues
sqrt(GR.wing.pca$eigenvalues)                                # Standard dev
c(GR.wing.pca$eigenvalues/sum(GR.wing.pca$eigenvalues))      # Propor of Var
cumsum(GR.wing.pca$eigenvalues/sum(GR.wing.pca$eigenvalues)) # Cum Proportion
GR.wing.pca$loadings[,2] <- -1*GR.wing.pca$loadings[,2]      # eigenvectors
GR.wing.pca$loadings*sqrt(GR.wing.pca$eigenvalues)           # loadings
GR.wing.pca$scores[,2] <- -1*GR.wing.pca$scores[,2]          # scores (Z)

dev.new(width=4, height=3.5)

ggbiplot.robpca(GR.wing.pca, obs.scale=1, var.scale=1, 
  groups=GR_wing.df$element, scale=1, circle=FALSE, varname.size=3.5) +
  xlim(-3,5) + ylim(-3,3) +
  theme_bw() +
  geom_point(aes(colour=GR_wing.df$element, 
                 shape=GR_wing.df$element, 
                 fill=GR_wing.df$element), size = 3) +
  scale_shape_manual(values=c(24,22,21), name="", 
    labels=c("Humerus", "Ulna", "Radius")) +
  scale_color_manual(values=c("black","black","black"), name="", 
                     labels=c("Humerus", "Ulna", "Radius")) +
  scale_fill_manual(values=c(hum.color, ulna.color, rad.color), name="", 
                     labels=c("Humerus", "Ulna", "Radius")) +
  labs(
    x=paste("PC1 (",round(GR.wing.pca$eigenvalues[1]/
      sum(GR.wing.pca$eigenvalues)*100,0),"%) - Ontogenetic Effects", 
      sep = ""), 
    y=paste("PC2 (",round(GR.wing.pca$eigenvalues[2]/
      sum(GR.wing.pca$eigenvalues)*100,0),"%) - Growth Rate", sep = "")) +
  theme(legend.position=c(0.85,0.19), legend.title=element_blank(),
    legend.background=element_rect(color = "black", fill = "white", 
    size=0.5, linetype = "solid"))


#----------------------------------------
# Beta regression of principal components
#----------------------------------------
GR_wing.df$PC1 <- GR.wing.pca$scores[,1]
GR_wing.df$PC2 <- GR.wing.pca$scores[,2]

PCR.GR.wing.betareg1 <- gamlss(LI ~ PC1 + re(random=~1|specimen),
  family = BE, 
  data=GR_wing.df, trace = F)
summary(PCR.GR.wing.betareg1)
AIC(PCR.GR.wing.betareg1, c=TRUE)   # AICc
Rsq(PCR.GR.wing.betareg1)           # pseudo R2

PCR.GR.wing.betareg2 <- gamlss(LI ~ PC1 + element + re(random=~1|specimen),
  family = BE, 
  data=GR_wing.df, trace = F)
summary(PCR.GR.wing.betareg2)
AIC(PCR.GR.wing.betareg2, c=TRUE)   # AICc
Rsq(PCR.GR.wing.betareg2)           # pseudo R2


# Calculate model coefficients in terms of the original variables
wing.beta <- as.matrix(GR.wing.pca$loadings[,1]) %*% 
             as.vector(coef(PCR.GR.wing.betareg1)[2])

#---------------------------------
# Beta regression plot
#---------------------------------
dev.new(width=4, height=4)
ggplot(GR_wing.df, aes(y=LI, x=PC1, shape=element, fill=element)) +
  xlim(min(GR_wing.df$PC1), max(GR_wing.df$PC1)) + 
  ylim(0, max(GR_wing.df$LI)) +
  theme_bw() +
  stat_function(fun = single.logit.model, 
    args=list(B0=coef(PCR.GR.wing.betareg1)[1], 
              B1=coef(PCR.GR.wing.betareg1)[2]), 
    color="black", size=1) +
  geom_point(color="black", size=3) +
  scale_shape_manual(values=c(24,21,22), name="") +
  scale_fill_manual(values=c(hum.color, rad.color, ulna.color), name="", 
    labels=c("Humerus", "Radius", "Ulna")) +
  labs(x="Ontogenetic Effects (PC 1)", y="Rescaled LI") + 
  theme(legend.position=c(0.85,0.86), legend.title=element_blank(),
    legend.background=element_rect(color = "black", 
    fill = "white", size=0.5, linetype = "solid"))
